# Supplementary material for: Genome-Wide Identification and Transcriptional Expression of the PAL Gene Family in Common Walnut (Juglans Regia L.)
Source: Genes (Basel). 2019 Jan 15;10(1):46. doi: 10.3390/genes10010046 (PMC6357058; doi:10.3390/genes10010046)
Supplement: Supplementary file 1 [file genes-10-00046-s001.zip]

Archive with 8 entries (7 files):
- Supplementary materials/
- Supplementary materials/Figure S1.tif
- Supplementary materials/TableS1.xlsx
- Supplementary materials/TableS2.xlsx
- Supplementary materials/TableS3.xlsx
- Supplementary materials/TableS4.xlsx
- Supplementary materials/TableS5.xlsx
- Supplementary materials/TableS6.xlsx
