# Supplementary material for: Genome-Wide Identification and Transcriptional Expression of the PAL Gene Family in Common Walnut (Juglans Regia L.)
Source: Genes (Basel). 2019 Jan 15;10(1):46. doi: 10.3390/genes10010046 (PMC6357058; doi:10.3390/genes10010046)
Supplement: Supplementary file 1 [file genes-10-00046-s001.zip › Supplementary materials/TableS1.xlsx]

## Sheet: Sheet1
Table S1. A total of 12 samples of female and male flower of common walnut used for expression profiling in this study
Sample name	Tissue	Time	Developmental process
JrF0410_1	Female flower	2015.04.10	1
JrF0410_4	Female flower	2015.04.10	1
JrF0410_6	Female flower	2015.04.10	1
JrF0415_1	Female flower	2015.04.15	2
JrF0415_2	Female flower	2015.04.15	2
JrF0415_3	Female flower	2015.04.15	2
JrF0422_1	Female flower	2015.04.22	3
JrF0422_2	Female flower	2015.04.22	3
JrM0410_1	Male flower	2015.04.10	1
JrM0410_2	Male flower	2015.04.10	1
JM4	Male flower	2015.05.02	4
