# Supplementary material for: Genome-Wide Identification and Transcriptional Expression of the PAL Gene Family in Common Walnut (Juglans Regia L.)
Source: Genes (Basel). 2019 Jan 15;10(1):46. doi: 10.3390/genes10010046 (PMC6357058; doi:10.3390/genes10010046)
Supplement: Supplementary file 1 [file genes-10-00046-s001.zip › Supplementary materials/TableS2.xlsx]

## Sheet: Sheet1
Table S2. The numbers of distribution of common walnut PAL genes in Croup I, II, and III.
Croup	Juglans regia	Arabidopsis thaliana	Oryza sativa	Zea mays	Populus trichocarpa	Total
Croup I	7	0	0	0	0	7
Croup II	0	0	7	7	0	14
Croup III	5	4	0	0	5	14
Total	12	4	7	7	5	35
