# Supplementary material for: Genome-Wide Identification and Transcriptional Expression of the PAL Gene Family in Common Walnut (Juglans Regia L.)
Source: Genes (Basel). 2019 Jan 15;10(1):46. doi: 10.3390/genes10010046 (PMC6357058; doi:10.3390/genes10010046)
Supplement: Supplementary file 1 [file genes-10-00046-s001.zip › Supplementary materials/TableS3.xlsx]

## Sheet: Sheet1
Table S3. The putative miRNAs and their targeted JrPAL genes
Source	Target	Type
aqc-miR477d	JrPAL3	miRNA-mRNA
ath-miR830-5p	JrPAL5	miRNA-mRNA
ath-miR830-5p	JrPAL1	miRNA-mRNA
mtr-miR2592a-5p	JrPAL5	miRNA-mRNA
stu-miR8016	JrPAL7	miRNA-mRNA
ata-miR399a-5p	JrPAL3	miRNA-mRNA
bdi-miR444a	JrPAL2-2	miRNA-mRNA
bdi-miR444a	JrPAL2-2	miRNA-mRNA
bdi-miR5055	JrPAL5	miRNA-mRNA
bdi-miR7715-3p	JrPAL2-2	miRNA-mRNA
bdi-miR7715-3p	JrPAL2-2	miRNA-mRNA
bdi-miR7729a-3p	JrPAL8	miRNA-mRNA
bdi-miR7729a-3p	JrPAL4-2	miRNA-mRNA
bdi-miR7729a-3p	JrPAL4-2	miRNA-mRNA
bdi-miR7729b-3p	JrPAL8	miRNA-mRNA
bdi-miR7729b-3p	JrPAL4-2	miRNA-mRNA
bdi-miR7729b-3p	JrPAL4-1	miRNA-mRNA
bra-miR172d-5p	JrPAL8	miRNA-mRNA
bra-miR408-3p	JrPAL4-2	miRNA-mRNA
cre-miR1169-3p	JrPAL5	miRNA-mRNA
