# Supplementary material for: Genome-Wide Identification and Transcriptional Expression of the PAL Gene Family in Common Walnut (Juglans Regia L.)
Source: Genes (Basel). 2019 Jan 15;10(1):46. doi: 10.3390/genes10010046 (PMC6357058; doi:10.3390/genes10010046)
Supplement: Supplementary file 1 [file genes-10-00046-s001.zip › Supplementary materials/TableS4.xlsx]

## Sheet: Sheet1
Table S4. Expression data of PAL genes in flowers at different developmental stages in common walnut (J. regia)
Gene Name	Protein ID	Gene ID	Subject ID	Feamale flowers								Male flowers
				April 10-1	April 10-4	April 15-1	April 15-2	April 15-3	April 22-1	April 23-2	May 1-1	April 10-1	April 10-2	April 22-1
JrPAL2-2	XP_018844813.1	NW_017389549.1	c28897.graph_c0	0.38	0.82	0.79	0.57	0.34	0.6	1.33	1.15	0	0.73	0.38
JrPAL7	AAX18624.1	NW_017389549.1	c46800.graph_c0	82.98	148.52	97.57	121.12	101.85	71.46	217.47	196.79	117.82	570.05	95.92
JrPAL3	XP_018828772.1	NW_017443600.1	c46800.graph_c0	82.98	148.52	97.57	121.12	101.85	71.46	217.47	196.79	117.82	570.05	95.92
JrPAL5	XP_018859391.1	NW_017437924.1	c78933.graph_c0	0	0.58	0.45	0.47	0	0	0	0	0	0	1.11
JrPAL1	XP_018853318.1	NW_017394290.1	c13411.graph_c0	6.2	15.41	8.83	8.76	5.59	3.08	17.74	4.63	4.78	2.8	3.64
JrPAL4-1	XP_018845411.1	NW_017389589.1	c49910.graph_c0	14.12	20.46	21.31	25.63	16.34	17.61	19.6	42.87	21.05	97.57	14.9
JrPAL8	XP_018817312.1	NW_017443031.1	c49910.graph_c1	7.42	11.5	8.67	8.61	8.24	8.82	11.62	12.3	8.52	25.21	6.81
JrPAL2-3	XP_018845408.1	NW_017389589.1	c49933.graph_c0	14.46	19.38	14.04	16.77	6.66	9.06	17.6	4.21	4.93	2.83	8.53
JrPAL2-1	XP_018827035.1	NW_017443587.1	c49913.graph_c0	66.15	61.03	71.38	85.16	42.42	56.12	109.99	67.94	53.97	95.71	56.52
JrPAL6	XP_018855337.1	NW_017419648.1	c49910.graph_c0	14.12	20.46	21.31	25.63	16.34	17.61	19.6	42.87	21.05	97.57	14.9
JrPAL9	XP_018827002.1	NW_017443587.1	c85637.graph_c0	82.98	148.52	97.57	121.12	101.85	71.46	217.47	196.79	117.82	570.05	95.92
JrPAL4-2	XP_018827000.1	NW_017443587.1	c74567.graph_c0	0	0	0	0	0	0	0	0	0	0	0
Note:1 represents one biological replication; 2 represents two biological replications; 3 represents three biological replications; 4 represents four replications.
