# Supplementary material for: Genome-Wide Identification and Transcriptional Expression of the PAL Gene Family in Common Walnut (Juglans Regia L.)
Source: Genes (Basel). 2019 Jan 15;10(1):46. doi: 10.3390/genes10010046 (PMC6357058; doi:10.3390/genes10010046)
Supplement: Supplementary file 1 [file genes-10-00046-s001.zip › Supplementary materials/TableS5.xlsx]

## Sheet: Sheet1
Table S5. The Kinship between JX069977.1 and JrPAL1-12 in common walnut
Query ID	Subject ID	Identity	Alignment length	Mismatch number	Vacancy	Start	End	Evalue	Score
JrPAL (JX069977.1)	JrPAL2-2	96.19	1050	40	1585	3515	4564	0	1718
JrPAL (JX069977.1)	JrPAL1	91.17	1053	93	1588	2422	3474	0	1430
Note：Query ID;JrPAL (JX069977.1) gene from(Xu,et,al,2012);Subject ID:the PAL gene of JrPALs.
