# Supplementary material for: Genome-Wide Identification and Transcriptional Expression of the PAL Gene Family in Common Walnut (Juglans Regia L.)
Source: Genes (Basel). 2019 Jan 15;10(1):46. doi: 10.3390/genes10010046 (PMC6357058; doi:10.3390/genes10010046)
Supplement: Supplementary file 1 [file genes-10-00046-s001.zip › Supplementary materials/TableS6.xlsx]

## Sheet: Sheet1
Table S6 A total of 40 scaffolds (pseudo -chromosomes) information for common walnut (J. regia)
Chr	Length（bp）	N（bp）	Effective base length（bp）	Number of GC bases(bp)_
Chr1	20584321	305769	20278552	7303781
Chr2	20200563	341246	19859317	7142543
Chr3	19399898	375019	19024879	6953590
Chr4	18699327	367886	18331441	6608626
Chr5	19900278	332985	19567293	7043525
Chr6	19460460	279853	19180607	6903215
Chr7	19001705	458114	18543591	6683998
Chr8	19363960	296841	19067119	6915657
Chr9	19368786	414322	18954464	6837749
Chr10	19207951	361107	18846844	6833429
Chr11	18698788	412954	18285834	6623806
Chr12	18586938	281091	18305847	6603613
Chr13	18490500	338270	18152230	6514326
Chr14	18910035	316652	18593383	6699548
Chr15	18596881	321455	18275426	6580677
Chr16	18456654	418104	18038550	6532235
Chr17	18555013	444360	18110653	6538484
Chr18	18464110	517673	17946437	6467258
Chr19	18508379	631516	17876863	6485430
Chr20	18330139	717355	17612784	6351805
Chr21	18335411	697480	17637931	6362625
Chr22	18351330	692963	17658367	6359127
Chr23	18304393	849863	17454530	6289300
Chr24	18356466	910324	17446142	6273526
Chr25	18343275	986479	17356796	6231189
Chr26	18348599	1093381	17255218	6180031
Chr27	18334690	1121801	17212889	6209334
Chr28	18296634	1197300	17099334	6201239
Chr29	18288659	1177518	17111141	6171011
Chr30	18311006	1153813	17157193	6210998
Chr31	18304569	1245601	17058968	6168026
Chr32	18294632	1501914	16792718	6068136
Chr33	18292590	2287844	16004746	5764617
Chr34	18288579	1516533	16772046	5981911
Chr35	18286198	2180423	16105775	5611026
Chr36	18286204	1455928	16830276	5791876
Chr37	18285978	2409513	15876465	5573067
Chr38	18285665	4781178	13504487	5640003
Chr39	18285595	7035511	11250084	5406878
Chr40	2754402	1370300	1384102	683717
Note:Chr:The scaffolds of common walnut(J.regia ）;Length:scaffolds length; N: the N base in scaffolds in comm walnut(J.regia) ;
Effective base length（bp）:the effective base length in common walnut(J.regia) scaffolds;
Number of GC bases(bp):the number of GC base in scaffolds in common walnut(J.regia)
